# Supplementary material for: Machine learning-based phenotypic imaging to characterise the targetable biology of Plasmodium falciparum male gametocytes for the development of transmission-blocking antimalarials
Source: PLoS Pathog. 2023 Oct 6;19(10):e1011711. doi: 10.1371/journal.ppat.1011711 (PMC10584170; doi:10.1371/journal.ppat.1011711)
Supplement: S3 Table — Data presented here includes the SMILES codes of each molecule, concentration tested in the PhIDDLI screen, target prediction based upon literature search, activity in previously reported assays and reported cytotoxic activity against HepG2 cells. (XLSX) [file ppat.1011711.s003.xlsx]

## Sheet: Data
				Pf DGFA (this study)		Concentration tested in PhIDDLI screen (~10xIC50 MALE) (this study)	Pf Gametocyte viability (ATP) (Almela et al 2015)1	Pf female gametogenesis (Miguel-Blanco et al 2017)2	Pb ookinete development (Delves et al 2019)3	GC-ATP TOX50 HepG2 (µM)	FGAA TOX50 HepG2 (µM)	ODA TOX50 HepG2 (µM)	DGFA Tox50 HepG2 (µM)	Mean TOX (µM)		Cytotox ratio GREEN = >10-fold; RED = <10-fold
GTB ID	TCAMS ID	SMILES	Target Hypothesis	IC50 MALE (µM)	IC50 FEM (µM)	(µM)	GC-ATP IC50 (µM)	FGAA IC50 (µM)	Pb ODA (µM)							Pf Male	Pf Female	Pf GC-ATP	Pf FGAA	Pb Ookinete
TC01	TCMDC-123787	C=CCNc1cc(nc(n1)-c1ccccn1)-c1ccccn1	Unknown	0.91	4.89	ND (close to Tox50)							12.58	12.58		13.8242	2.5726
TC02	TCMDC-138218	COc1ccc2nc3cc(Cl)ccc3c(NCCCCNc3c4ccc(Cl)cc4nc4ccc(OC)cc34)c2c1	Unknown	0.38	0.38	4	0.2			14.47			2.31	8.39		22.0789	22.0789	41.95
TC03	TCMDC-124132	C(N(Cc1nc2ccccc2[nH]1)Cc1nc2ccccc2[nH]1)c1nc2ccccc2[nH]1	Unknown	6.75	10	ND (close to Tox50)							100	100		14.8148	10
TC04	TCMDC-141070	Cl.CC(C)(CNC(=O)[C@H]1CCCCN1)c1nc(c([nH]1)-c1ccncc1)-c1ccc(Cl)c(O)c1	PfCDPK1 inhibitor (Crowther et al 2015)	1.63	1.02	10		0.53			28.96		52.33	40.645		24.9356	39.848		76.6887
TC05	TCMDC-137984	Cl.CC(C)(C)c1ccc(cc1)-c1nc2c(ccc3nc(N)nc(N)c23)[nH]1	Unknown	0.18	0.97	2	0.21	0.26		3.85	2.12		3.25	3.07333		17.0741	3.16838	14.6349	11.8205
TC06	TCMDC-123509	FC(F)(F)c1cccc(NC(=S)NN=Cc2ccccn2)c1	Apoptosis activator? (PubChem)	0.7	0.7	7							100	100		142.857	142.857
TC07	TCMDC-131829	Br.CC[C@H]1CN2CCc3cc(OC)c(OC)cc3[C@@H]2C[C@@H]1C[C@H]1NCCc2c(I)c(O)c(OC)cc12	Protein synthesis (resembles emetine) (PubChem)	0.84	0.29	10			0.000674355			5.433	6.35	5.8915		7.01369	20.3155			8736.5
TC08	TCMDC-138482	Oc1ccc(CC(CNC(=O)Cc2cccc(O)c2)c2ccccc2)cc1	Unknown	1.72	10	20							100	100		58.1395	10
TC09	TCMDC-131838	NC(=N)NCCN(Cc1ccccc1)c1ccc(Cl)cc1	Unknown	0.67	6.5	7							48.68	48.68		72.6567	7.48923
TC10	TCMDC-134292	Cc1ccc(cc1)C(C(=O)Nc1ccc(N2CCNCC2)c(Cl)c1)c1ccccc1	Unknown	0.42	10	4		0.66			11.89		11.32	11.605		27.631	1.1605		17.5833
TC11	TCMDC-134123	Cl.CNC(=O)c1ccccc1Nc1nc(Nc2ccc(nc2)N2CCN(C)CC2)ncc1C	Ser/Thr protein kinase (Gamo et al 2010); PfPK6 and PfCDPK1 inhibitor (Crowther et al 2015)	0.25	10	2.5							3.44	3.44		13.76	0.344
TC12	TCMDC-123993	CCc1cc2c(Sc3nnc(N)s3)ncnc2s1	Unknown	0.98	0.74	10		0.73			32.3		61	46.65		47.602	63.0405		63.9041
TC13	TCMDC-140680	Cl.CC(C)(CN)c1nc(c([nH]1)-c1ccncc1)-c1ccc(Br)c(O)c1	Ser/Thr protein kinase (Gamo et al 2010); PfCDPK1 and PfPKG inhibitor (Crowther et al 2015)	1.48	0.57	15		0.84	0.00167307		45.82	47.315	100	64.3783		43.4989	112.944		76.6409	38479.3
TC14	TCMDC-135214	Cl.COCCN(C)CCCOc1cc2n(cnc2cc1OC)-c1cc(OCc2ccccc2C(F)(F)F)c(s1)C(N)=O	Unknown	0.62	10	6							13.65	13.65		22.0161	1.365
TC15	TCMDC-124805	FC(F)(F)c1ccc(CC2CCN(CC2)C(=O)c2ccc(o2)N(=O)=O)cc1	Unknown	0.4	0.44	4	0.26	0.16		14.11	27.05		28.45	23.2033		58.0083	52.7348	89.2436	145.021
TC16	TCMDC-141382	OC(=O)C(F)(F)F.CNC(=O)c1cnc(Nc2ccc(cc2)N2CCN(C)CC2)nc1Nc1ccccc1OC	Unknown	1.2	10	12							35.63	35.63		29.6917	3.563
TC17	TCMDC-137803	Br.C(COc1ccc(cc1)C1=NC2CCCCC2N1)COc1ccc(cc1)C1=NC2CCCCC2N1	Unknown	1.13	10	ND	0.47			25			36.78	30.89		27.3363	3.089	65.7234
TC18	TCMDC-140964	O[C@H]([C@@H](O)C(O)=O)C(O)=O.CCN(CC)CCN(Cc1ccc(cc1)-c1ccc(cc1)C(F)(F)F)C(=O)Cn1cc(Cc2cnn(C)c2)c(=O)nc1\C=C\c1cccc(F)c1F	Unknown	0.63	4.1	6	0.17	0.87		14.4	9.69		12.97	12.3533		19.6085	3.01301	72.6667	14.1992
TC19	TCMDC-137907	COCCCNC(=S)NN=C(C)c1ccccn1	Unknown	0.42	0.4	ND	0.16			17			0.48	8.74		20.8095	21.85	54.625
TC20	TCMDC-124568	O=C(NC1CCN(Cc2ccccc2)CC1)c1cc(cc(c1)C(=O)NC1CCN(Cc2ccccc2)CC1)C(=O)NC1CCN(Cc2ccccc2)CC1	Unknown	7.71	10	ND (close to Tox50)							100	100		12.9702	10
TC21	TCMDC-137769	OS(O)(=O)=O.CCC1=C[C@@H]2CN(C1)Cc1c([nH]c3ccccc13)[C@@](C2)(C(=O)OC)c1cc2c(cc1OC)N(C)[C@@H]1[C@]22CCN3CC=C[C@](CC)([C@@H]23)[C@@H](O)[C@]1(O)C(=O)OC	Tubulin depolymeriser? (similar to vinblastine) (PubChem)	0.01	10	ND			0.00060412			41.2098	55.68	48.4449		4844.49	4.84449			80190.9
TC22	TCMDC-134117	Cl.COc1ccc(Nc2ncc(C#N)c(Nc3ccccc3C(N)=O)n2)cc1N1CCN(C)CC1	Ser/Thr protein kinase (Gamo et al 2010); PfPK6 and PfCDPK1 inhibitor (Crowther et al 2015)	0.1	10	ND			2.90551e-05			8.318	9.58	8.949		89.49	0.8949			308001
TC23	TCMDC-132869	OC(=O)C(F)(F)F.Fc1ccc2[nH]c(nc2c1)-c1ccc(s1)-c1ccc(CNCCN2CCNCC2)cc1	Unknown	1.97	7.18	20	0.53			25			24.05	24.525		12.4492	3.41574	46.2736
TC24	TCMDC-134164	Cl.CN1CCN(CC1)c1ccc(Nc2ncc(Cl)c(Nc3cccnc3C(N)=O)n2)cc1	Ser/Thr protein kinase (Gamo et al 2010); PfCDPK1 inhibitor (Crowther et al 2015)	0.46	5.47	ND			0.000416771			4.624	6.29	5.457		11.863	0.997623			13093.5
TC25	TCMDC-138569	CC(C)S(=O)(=O)N1CCN(Cc2ccc3n(C[C@H](O)c4ccccc4)c(NC(=O)c4ccsc4)nc3c2)CC1	Unknown	0.41	10	4							8.48	8.48		20.6829	0.848
TC26	TCMDC-133349	COc1ccc(cc1OC)-c1cnc(N)c(c1)-c1ccc(cc1)C(N)=O	Kinase inhibitor? (PubChem)	0.28	10	ND			0.000701494			100	15.14	57.57		205.607	5.757			82067.7
TC27	TCMDC-140674	Cl.COc1cc(ccc1Br)-c1nc([nH]c1-c1ccncc1)C(C)(C)CN	Pf CDPK1 inhibitor (Crowther et al 2015)	1.77	1.61	18			0.00132106			39.811	43.66	41.7355		23.5794	25.9227			31592.6
TC28	TCMDC-134144	Cl.CNC(=O)c1ccccc1Nc1nc(Nc2ccc(cc2)N2CCOCC2)ncc1Cl	Ser/Thr protein kinase (Gamo et al 2010); PfPK6 and PfCDPK1 inhibitor (Crowther et al 2015)	0.18	10	ND			0.000637803			3.631	0.82	2.2255		12.3639	0.22255			3489.32
TC29	TCMDC-134835	OC(=O)C(F)(F)F.Cc1cccc(Nc2nc(N[C@@H]3CCCNC3)nc3cc[nH]c(=O)c23)c1	Pf CDPK1, PfCDPK1 and PfPKG inhibitor (Crowther et al 2015)	0.21	7.69	2		1.85	0.00104269		3.25	4.57	4.45	4.09		19.4762	0.53186		2.21081	3922.57
TC30	TCMDC-137875	Oc1cccc(CNCCCN(Cc2ccccc2)c2ccccc2)c1	Unknown	1.06	7.74	10							13.84	13.84		13.0566	1.78811
TC31	TCMDC-132866	OC(=O)C(F)(F)F.Fc1ccc2[nH]c(nc2c1)-c1ccc(cc1)-c1ccc(CNCCN2CCNCC2)cc1	Unknown	2.39	10	20							28.84	28.84		12.0669	2.884
TC32	TCMDC-135322	COc1ccc2nc([nH]c2c1)-c1cc(cnc1N)-c1ccc(NC(=O)C(C)C)cc1	Calcium/calmodulin-dependent kinase (Gamo et al 2010)	0.43	10	ND			0.000693283			8.61	8.38	8.495		19.7558	0.8495			12253.3
TC33	TCMDC-134114	Cl.NC(=O)c1ccccc1Nc1nc(Nc2cccc(c2)N2CCN(CCO)CC2)ncc1Cl	Ser/Thr protein kinase (Gamo et al 2010); PfPK6 and PfCDPK1 inhibitor (Crowther et al 2015)	0.47	10	5			8.78e-05			41.687	13.07	27.3785		58.2521	2.73785			311828
TC34	TCMDC-124514	Cn1c(Sc2ncnc3sccc23)nc2ccccc12	Unknown	0.72	0.56	ND		1.25	0.000637211		100	100	100	100		138.889	178.571		80	156934
TC35	TCMDC-139725	Br.N(c1nc(cs1)-c1ccc(cc1)-c1csc(Nc2ccncc2)n1)c1ccncc1	Unknown	0.3	0.3	3	0.26	0.03		17.3	2.26		4.53	8.03		26.7667	26.7667	30.8846	267.667
TC36	TCMDC-134479	Cl.COc1cc2CCNCc2cc1S(=O)(=O)c1ccc(COc2ccc(cc2)C(F)(F)F)cc1	Unknown	1.38	10	ND (close to Tox50)							16.6	16.6		12.029	1.66
TC37	TCMDC-134115	Cl.CN1CCN(CC1)c1ccc(Nc2ncc(C#N)c(Nc3ccccc3C(N)=O)n2)cc1C	Calcium/calmodulin-dependent kinase (Gamo et al 2010), PfPK6, PfCDPK1, PfCDPK4 and PfPKG inhibitor (Crowther etal al 2015)	0.04	7.4	ND		1.67	2.73041e-05		0.4	3.981	1.03	1.80367		45.0917	0.243739		1.08004	66058.5
TC38	TCMDC-124436	Clc1ccc(cc1N(=O)=O)C(=O)N(CC=C)c1nc(cs1)-c1ccccc1	Unknown	0.4	0.31	4	0.11	0.13		25	100		27.57	50.8567		127.142	164.054	462.333	391.205
TC39	TCMDC-123880	O=C(C1CC1)N1c2ccccc2CCc2ccccc12	Regulation of microtubule assembly? (Zeeshan et al 2019)	0.56	10	10							100	100		178.571	10
TC40	TCMDC-132865	OC(=O)C(F)(F)F.FC(F)(F)c1ccc2[nH]c(nc2c1)-c1ccc(cc1)-c1ccc(CNCCN2CCNCC2)cc1	Unknown	1.46	6.08	ND (close to Tox50)		1.41			16.43		13.76	15.095		10.339	2.48273		10.7057
TC41	TCMDC-141154	Cl.NCC1(CCCCC1)c1nc(c([nH]1)-c1ccncc1)-c1ccc(Cl)c(O)c1	Ser/Thr protein kinase (Gamo et al 2010); PfCDPK1 inhibitor (Crowther et al 2015)	0.85	0.43	8.5		0.21	0.00153956		11.9	46.774	9.89	22.8547		26.8878	53.1504		108.832	14844.9
TC42	TCMDC-135038	OC(=O)C(F)(F)F.O=c1[nH]ccc2nc(N[C@@H]3CCCNC3)nc(Nc3ccc(cc3)S(=O)(=O)N3CCOCC3)c12	Ser/Thr protein kinase (Gamo et al 2010); PfPK6 and PfCDPK1 inhibitor (Crowther et al 2015)	0.06	8.17	ND			0.00145801			45.71	21.89	33.8		563.333	4.13709			23182.4
TC43	TCMDC-132781	O=C(N1CCOCC1)c1ccc(cc1)-c1c[nH]c2ncc(cc12)-c1ccc(cc1)C(=O)N1CCOCC1	Ser/Thr protein kinase (Gamo et al 2010)	0.44	10	ND							28.99	28.99		65.8864	2.899
TC44	TCMDC-138022	Cc1ccc(cc1)S(=O)(=O)N(CCCNCc1cccc(O)c1)c1ccccc1	Unknown	0.31	7.66	ND		1.14	0.00141		44.67	34.6737	31.57	36.9712		119.262	4.82653		32.4309	26220.7
TC45	TCMDC-125539	S(c1nc2ccccc2s1)c1ncnc2sccc12	Unknown	0.3	0.29	ND	0.5	0.14		25	100		100	75		250	258.621	150	535.714
TC46	TCMDC-125247	Cc1ccc(cc1)-n1c(Sc2ncnc3sccc23)nnc1N1CCCC1	Unknown	0.38	0.25	4		0.49	0.000444068		89.13	74.1	73.14	78.79		207.342	315.16		160.796	177428
TC47	TCMDC-134120	OC(=O)C(F)(F)F.CN1CCC(CC1)NCc1ccc(cc1)-c1cnc(NCc2ccccc2)nc1	Unknown	0.96	6.57	ND (close to Tox50)							11.1	11.1		11.5625	1.6895
TC48	TCMDC-142246	Brc1ccccc(Br)c1=O	Unknown	0.15	0.11	1.5	0.21		0.00105652	12.6		14.791	6.95	11.447		76.3133	104.064	54.5095		10834.6
TC49	TCMDC-134116	Cl.CN1CCN(CC1)c1ccc(Nc2ncc(C#N)c(Nc3ccccc3C(N)=O)n2)cc1	Calcium/calmodulin-dependent kinase (Gamo et al 2010), PfPK6, PfCDPK1, PfCDPK4 and PfPKG inhibitor (Crowther etal al 2015)	0.03	9.17	0.3			3.22638e-05			2.427	3.71	3.0685		102.283	0.334624			95106.6
TC50	TCMDC-124263	O=C1Nc2ccccc2C1=NNC(=S)N1CCOCC1	Unknown	2.02	1.78	20		0.24			NA		46.3	46.3		22.9208	26.0112		192.917
TC51	TCMDC-134946	OC(=O)C(F)(F)F.Cc1cccc(Nc2nc(NCCCCN)nc3cc[nH]c(=O)c23)c1	Ser/Thr protein kinase (Gamo et al 2010); PfPCDPK4, PfPKG and PfCDPK1 inhibitor (Crowther et al 2015)	0.38	10	4							28.66	28.66		75.4211	2.866
TC52	TCMDC-124345	CCCCNS(=O)(=O)c1ccc(NC(=O)c2cc(ccc2Cl)N(=O)=O)cc1	Unknown	0.37	7.56	4							100	100		270.27	13.2275
TC53	TCMDC-141802	OC(=O)C(F)(F)F.Cc1ccc(C)c(c1)S(=O)(=O)NCC1CCN(Cc2ccc(O)cc2)CC1	Unknown	1.49	10	15							81.55	81.55		54.7315	8.155
TC54	TCMDC-139087	COc1cccc(c1)C12NC(NC1(NC(N2)=Nc1nc2ccccc2[nH]1)c1cccc(OC)c1)=Nc1nc2ccccc2[nH]1	Unknown	1.85	1.3	20		0.09			40.74		32.37	36.555		19.7595	28.1192		406.167
TC55	TCMDC-139632	OC(=O)C(F)(F)F.COc1ccc2nc(N=C3NC4(NC(NC4(N3)c3ccccc3)=Nc3nc4ccc(OC)cc4[nH]3)c3ccccc3)[nH]c2c1	Unknown	1.16	5.84	11		0.12			62.72		33.52	48.12		41.4828	8.23973		401
TC56	TCMDC-139099	N(c1nc(c([nH]1)-c1ccccc1)-c1ccccc1)c1nc2ccccc2[nH]1	Unknown	0.95	1.02	ND (close to Tox50)		0.58			10.98		16.22	13.6		14.3158	13.3333		23.4483
TC57	TCMDC-123912	CN1CCN(CC1)c1ccc(Nc2c3ccccc3nc3ccccc23)cc1	Unknown	0.59	8.84	6							26.65	26.65		45.1695	3.01471
TC58	TCMDC-142295	Nc1cc(C=Cc2ccc(o2)N(=O)=O)nc2ccccc12	Unknown	0.16	0.4	2	0.2			11.7			2.6	7.15		44.6875	17.875	35.75
TC59	TCMDC-134149	OC=O.COc1ccc(Nc2ncc(OC)c(Nc3ccccc3C(N)=O)n2)cc1N1CCN(C)CC1	Ser/Thr protein kinase (Gamo et al 2010); PfPK6 and PfCDPK1 inhibitor (Crowther et al 2015)	0.18	7.91	2			0.000492414			13.49	5.24	9.365		52.0278	1.18394			19018.5
TC60	TCMDC-124542	Cc1sc2ncnc(Sc3nnc(N)s3)c2c1C	Unknown	1.41	0.74	8	0.3	0.77		25	36.31		66.05	42.4533		30.1087	57.3694	141.511	55.1342
TC61	TCMDC-140369	Cl.CC(C)(CN)c1nc(c([nH]1)-c1ccncc1)-c1ccc(Cl)c(O)c1	Ser/Thr protein kinase (Gamo et al 2010); PfCDPK1 inhibitor (Crowther et al 2015)	0.91	0.27	ND (close to Tox50)		0.94	0.000873345		2.16	1.66	17.63	7.15		7.85714	26.4815		7.60638	8186.91
TC62	TCMDC-135858	OC(=O)C(F)(F)F.CCn1c(nc2c(ncc(OCCCNCCCN3CCOCC3)c12)-c1ccccc1)-c1nonc1N	Ser/Thr protein kinase (Gamo et al 2010); PfPK4, PfPKG and PfCDPK1 inhibitor (Crowther et al 2015)	1.37	6.49	ND (close to Tox50)							16.12	16.12		11.7664	2.48382
TC63	TCMDC-123794	Cc1cc(C(=O)OCC(=O)Nc2c(C)n(C)n(-c3ccccc3)c2=O)c(C)n1-c1ccc(F)cc1	Unknown	1.9	1.43	20			0.000357893			19.5	100	59.75		31.4474	41.7832			166949
TC64	TCMDC-140741	O[C@H]([C@@H](O)C(O)=O)C(O)=O.CCN(CC)CCN(Cc1ccc(cc1)-c1ccc(cc1)C(F)(F)F)C(=O)Cn1cc(Cc2cnn(C)c2)c(=O)nc1\C=C\c1ccc(F)cc1	Unknown	0.85	7.16	9		1.21			13.81		16.37	15.09		17.7529	2.10754		12.4711
TC65	TCMDC-125258	COCCn1c(Sc2ncnc3sccc23)nc2ccccc12	Unknown	1.23	1.06	12							100	100		81.3008	94.3396
TC66	TCMDC-124011	Clc1c(-c2ccc(Cl)cc2)c2ccc(Cl)cc2s1=O	Unknown	0.14	0.14	2	0.02	0.04		12.8	11.35		17.6	13.9167		99.4048	99.4048	695.833	347.917
TC67	TCMDC-132867	OC(=O)C(F)(F)F.Cc1cccc2nc([nH]c12)-c1ccc(cc1)-c1cccc(CNCCN2CCNCC2)c1	Unknown	1.87	9.11	ND (close to Tox50)	0.84			13.4			24.28	18.84		10.0749	2.06806	22.4286
TC68	TCMDC-134165	Cl.CS(=O)(=O)Cc1ccc(Nc2ncc(Cl)c(Nc3cccnc3C(N)=O)n2)cc1	Ser/Thr protein kinase (Gamo et al 2010); PfPK6 inhibitor (Crowther et al 2015)	6.25	10	ND (close to Tox50)							100	100		16	10
TC69	TCMDC-135365	COc1ccc2nc([nH]c2c1)-c1cc(cnc1N)-c1ccc(NC(C)=O)cc1	Calcium/calmodulin-dependent kinase (Gamo et al 2010), PfCDPK1 inhibitor (Crowther etal al 2015)	0.54	10	ND (close to Tox50)			0.000718118			12.02	3.08	7.55		13.9815	0.755			10513.6
TC70	TCMDC-135185	O[C@H]1[C@@H](O)[C@@H](O[C@@H]1C#C)n1cnc2c(Nc3cc(Br)cc(c3)C(F)(F)F)ncnc12		0.3	10	3			0.000890738			57.54	100	78.77		262.567	7.877			88432.3
TC71	TCMDC-138634	Cl.OCCN1CCN(CC1)c1ccc(N\C=C2/C(=O)Nc3ccc4ncccc4c23)cc1	Ser/Thr protein kinase (Gamo et al 2010)	0.15	10	15							33.87	33.87		225.8	3.387
TC72	TCMDC-123729	CN(C)CCCn1c(N)c(-c2nc3ccccc3[nH]2)c2nc(C#N)c(nc12)C#N	Unknown	0.51	1.47	ND (close to Tox50)	0.2			6.93			8.13	7.53		14.7647	5.12245	37.65
TC73	TCMDC-125849	Cl.CCC1CN2CCc3cc(OC)c(OC)cc3C2CC1CC1NCCc2cc(OC)c(OC)cc12	Protein synthesis (emetine hydrochloride) (PubChem)	3.53	0.75	ND (close to Tox50)	0.12	1.82	0.000448659	17.68	2.24	23.9883	27.47	17.8446		5.05512	23.7928	148.705	9.80471	39773.1
TC74	TCMDC-139749	CN(C)c1ccnc2ccc(NC(=O)Nc3ccnc4ccccc34)cc12	Unknown	1.7	5.92	ND (close to Tox50)							22.68	22.68		13.3412	3.83108
TC75	TCMDC-134163	Cl.COc1ccc(Nc2ncc(Cl)c(Nc3cccnc3C(N)=O)n2)cc1N1CCN(C)CC1	Ser/Thr protein kinase (Gamo et al 2010); PfPK6 and PfCDPK1 inhibitor (Crowther et al 2015)	0.4	10	4			0.000622036			11.22	2.98	7.1		17.75	0.71			11414.1
TC76	TCMDC-137752	CS(O)(=O)=O.CC(CO)(CO)NCc1cc2c3ccccc3c(CNC(C)(CO)CO)cc2c2ccccc12	DNA intercalator? (resembles crisnatol) (PubChem)	0.87	4.79	9							13.04	13.04		14.9885	2.72234
TC77	TCMDC-132864	OC(=O)C(F)(F)F.FC(F)(F)c1ccc2[nH]c(nc2c1)-c1ccc(cc1)-c1cccc(CNCCN2CCNCC2)c1	Unknown	1.64	5.15	ND (close to Tox50)		1.71			12.31		20.55	16.43		10.0183	3.19029		9.60819
TC78	TCMDC-141973	OC(=O)CCSSc1ccccn1=O	Unknown	0.24	0.26	2	0.27	0.04	0.0016716	7.8	19.05	30.903	30.9	22.1632		92.3469	85.2433	82.0861	554.081	13258.7
TC79	TCMDC-124478	Cc1nn2c(Nc3ccncc3)cc(C)nc2c1-c1ccc(Cl)cc1	Unknown	0.95	10	10	0.91			50			65.53	57.765		60.8053	5.7765	63.478
TC80	TCMDC-142296	Nc1cc(C=Cc2ccc(s2)N(=O)=O)nc2ccccc12	Unknown	0.33	1.03	ND (close to Tox50)	0.6			7.6			1.76	4.68		14.1818	4.54369	7.8
TC81	TCMDC-135395	CCS(=O)(=O)Nc1ccc2NC(=O)\C(c2c1)=C(/Nc1ccc(CN2CCCCC2)cc1)c1ccccc1	Aurora kinase 1 inhibitor (hesperadin) (Morahan et al 2020)	0.01	10	0.1			0.00129542			16.98	0.56	8.77		877	0.877			6769.99
Unavailable	TCMDC-123865	COc1cc2nc(nc(N)c2cc1OC)N1CCN(CC1)c1nc(N)c2cc(OC)c(OC)cc2n1	Unknown	1.47	1.99	Unavailable	0.26	0.58		25	52.49		41.34	39.61		26.9456	19.9045	152.346	68.2931
Unavailable	TCMDC-140643	OC(=O)C(F)(F)F.CN1CCN(CCCNCc2cccc(c2)-c2ccc(CNCCc3ccccc3)cc2)CC1	Unknown	0.69	7.98	Unavailable	0.41	1.91		18.24	7.92		13.04	13.0667		18.9372	1.63743	31.8699	6.84119
Unavailable	TCMDC-140744	Cl.CN(C)CCOc1ccc(NC(=O)NC(C)(C)c2nc(c([nH]2)-c2ccncc2)-c2ccc(Cl)c(O)c2)cc1	Unknown	0.33	0.38	Unavailable		0.73			14.3		29.19	21.745		65.8939	57.2237		29.7877
Unavailable	TCMDC-123491	C1=CC=C(C=C1)N2C(=O)C(=CC3=CC(=C(C=C3)O)O)SC2=O	Unknown	1.72	8.43	Unavailable							36.79	36.79		21.3895	4.36418
Discounted	TCMDC-125420	CC(C1=CC=CC=C1)NC2=NC(=NC(=C2)C3=CC=CC=N3)C4=CC=CC=N4	Unknown	1.9	0.71	Discounted		0.21			6.18		7.4	6.79		3.57368	9.56338		29.4286
Discounted	TCMDC-138493	CN(C)CCNCc1cccc(c1)c2ccc3c(ccnc3c2)Nc4ccc(cc4)Oc5ccccn5	PfCDPK1 inhibitor (Crowther et al 2015)	0.78	5.32	Discounted	0.22	0.82		4.49	3.98		11.38	6.61667		8.48291	1.24373	20.4091	4.85366
REFERENCES
1	Almela MJ, Lozano S, Lelièvre J, Colmenarejo G, Coterón JM, Rodrigues J, et al. A New Set of Chemical Starting Points with Plasmodium falciparum Transmission-Blocking Potential for Antimalarial Drug Discovery. PLoS One. 2015 Aug;10(8):e0135139.
2	Miguel-Blanco C, Molina I, Bardera AI, Díaz B, de Las Heras L, Lozano S, et al. Hundreds of dual-stage antimalarial molecules discovered by a functional gametocyte screen. Nat Commun. 2017 May;8:15160.
3	Delves M, Lafuente-Monasterio MJ, Upton L, Ruecker A, Leroy D, Gamo FJ, et al. Fueling Open Innovation for Malaria Transmission-Blocking Drugs: Hundreds of Molecules Targeting Early Parasite Mosquito Stages. Front Microbiol. 2019 Sep;10:1-10.
